# Supplementary material for: New Insights into the Synergistic Bioactivities of Zingiber officinale (Rosc.) and Humulus lupulus (L.) Essential Oils: Targeting Tyrosinase Inhibition and Antioxidant Mechanisms
Source: Molecules. 2025 Aug 6;30(15):3294. doi: 10.3390/molecules30153294 (PMC12348251; doi:10.3390/molecules30153294)
Supplement: Supplementary file 1 [file molecules-30-03294-s001.zip]

Archive with 8 entries (8 files):
- Figure S1.PNG
- Figure S2.PNG
- Table S1.pdf
- Table S2.pdf
- Table S3.pdf
- Table S4.pdf
- Table S5.pdf
- Table S6.pdf
